# Supplementary material for: Exposure to House Dust Mite Allergen and Endotoxin in Early Life and Sensitization and Allergic Rhinitis: The JECS
Source: Int J Environ Res Public Health. 2022 Nov 10;19(22):14796. doi: 10.3390/ijerph192214796 (PMC9690251; doi:10.3390/ijerph192214796)
Supplement: Supplementary file 1 [file ijerph-19-14796-s001.zip]

Archive with 1 entries (1 files):
- ijerph-1999328-supplementary.pdf
